# Supplementary material for: Long-Term and Transgenerational Effects of Stress Experienced during Different Life Phases in Chickens (Gallus gallus)
Source: PLoS One. 2016 Apr 22;11(4):e0153879. doi: 10.1371/journal.pone.0153879 (PMC4841578; doi:10.1371/journal.pone.0153879)
Supplement: S1 Data — (XLSX) [file pone.0153879.s005.xlsx]

## Sheet: Weights P0
ID	SEX	TREATMENT	WEIGHT day 1 (g)	WEIGHT day 6 (day before 1 week stress)	WEIGHT day 13 (last day of 1 week stress)	WEIGHT day 31	Weight day 55 (day before 7 week stress)	Weight day 61 (last day of 7 week stress)	Weight (g) day 112	Weight (g) day 117	Weight day 146
2551	F	16 w	43	70.6	119.8	x	484.3		1191.3	1292.5	1522.9
2552	F	16 w	43.5	67.2	115.7	x	496.5		1111.9	1161.5	1429
2553	F	16 w	41.4	67.8	115.6	x	555.1		1171.3	1245.3	1327.4
2555	F	16 w	43.9	73.8	118.8	x	503.5		1114.4	1124.5	1382
2556	F	16 w	44	78	127.7	x	584.9		1231.1	1280.4	1584.7
2557	F	16 w	39.3	73.7	126.8	x	533		1054.7	1073	1233.3
2558	F	16 w	48.8	80.3	136.1	x	580		1143.6	1274.3	1839.2
2560	F	16 w	47.7	75.6	126.8	x	536.4		1144	1206.3	1438.9
2561	F	16 w	48.5	75.7	122.8	x	513.4		1135.9	1141.3
2562	F	16 w	44.9	73.2	115.9	x	511.7		1286.9	1477.8	1584.7
2563	F	16 w	46.9	77.2	125.8	x	537.5				1574
2564	F	16 w	45.7	72.9	117.6	x	580.8
2565	F	16 w	45.1	76.1	123.2	x	537.2		1342.4	1428
2566	F	16 w	48.2	82.4	135	x	578.2		1420.1	1563.2	1490
2567	F	16 w	48.3	77.8	124.8	x	535.7		1155	1202.6	1627.3
2568	F	16 w	44.5	71.7	114.6	x	492.8
2570	F	16 w	40.4	72.2	126.5	x	512.3		1122.2	1207.4	1667.3
2571	F	16 w	42.5	65.9	115.8	x	528.4		1175.6	1207.5	1527.5
2572	F	16 w	43.2	64.2	107.4	x	495.9		1040	1094.9	1218.3
2573	F	16 w	47.6	72.4	120.7	x	523.8		1076.7	1130.4	977.3
2651	M	16 w	46.1	67.6	117.8	x	617		1500.9	1578.6	1801.8
2652	M	16 w	49	81.5	137.9	x	634.3
2653	M	16 w	44.3	67.2	118.3	x	669.2		1755.7	1822	1970.5
2654	M	16 w	56.3	81.2	129.8	x	634.9		1677.9	1785.5	1705
2655	M	16 w	52.9	80.1	135.2	x	639.4		1837	1857	2080.5
2656	M	16 w	46.2	82	140.6	x	698.5		1722.9	1708.4	1790
2657	M	16 w	48.9	84.1	139.9	x	663		1572.8	1620.6	1937.3
2658	M	16 w	44.1	69.5	120.8	x	666.2		1606.5	1661.3	2002.5
2660	M	16 w	50.3	82.8	138.4	x	734.7		1882.9	1959	2219.4
2661	M	16 w	38.8	72.6	120.3	x	580.1		1362.2	1448.3	1669.6
2662	M	16 w	49.2	82.2	144.7	x	654.5		1754	1839.2	1951.2
2663	M	16 w	45.8	91.1	149.6	x	690.9		1344.5	1349.1	1525.4
2666	M	16 w	43.7	73.5	131	x	698.1
2667	M	16 w	38.3	66.4	118.3	x	508.5
2668	M	16 w	44.5	71.7	124.6	x	583.5		1547.8	1613.7
2669	M	16 w	51.2	88.2	145.4	x	667.3		1633.9	1702.3	1930.5
2670	M	16 w	49.1	82.4	140.6	x	667.1		1792.5	1853.5	1998.3
2672	M	16 w	48.8	76.9	128.3	x	473.5		1374.1	1468	1834.7
2674	M	16 w	52.2	77	132.6	x	679.3		1619.1	1683.5	1932.5
2675	M	16 w	45.5	70.8	123.1	x	589.9
2702	M	16 w	40.6	60.3	101.2	x	471.6
2676	M	8 w	48.9	80.8	132.3	x	678.5	741.7			2135.5
2678	M	8 w	39.7	61.7	108.5	x	576.3	612.8			2028.5
2679	M	8 w	47.1	74.6	126.1	x	621.1	698.3			1843.5
2680	M	8 w	42	67.7	106.9	x	581.5	659.3			1915.8
2683	M	8 w	42.7	60.3	106.6	x	577.3	644.7			1781.8
2685	M	8 w	45.7	60.4	92.6	x	473	505.2
2686	M	8 w	44.4	78.4	133.6	x	621.2	660.4			2020.5
2687	M	8 w	49.6	80.7	134.4	x	720.6	825			2129
2688	M	8 w	49.9	77.2	125.1	x	595.5	640.9
2689	M	8 w	48.5	80.6	128.7	x	643.3	708.1			2085.8
2690	M	8 w	45.3	78.7	135.7	x	614.6	672.3			1938.1
2691	M	8 w	41.9	75	125	x	555.3	737.5			2166.4
2693	M	8 w	47.9	81	140.9	x	700.4	776.3			2048
2694	M	8 w	46	79.5	136.9	x	681.2	735
2696	M	8 w	43.7	79.4	134.1	x	603.5	645.8
2699	M	8 w	46.1	75.2	128.4	x	635.9	710			1835
2700	M	8 w	42.6	67.8	120.2	x	634.5	682.5			1868.9
2701	M	8 w	44.5	79.1	130.2	x	673.5	725.2			1878
2575	F	8w	47.6	81.3	134.5	x	571.4	622.4
2576	F	8w	43	75.7	127.2	x	574	606.8			1674.6
2577	F	8w	45.2	73.6	112.5	x	516.1	554.8			1519.4
2578	F	8w	41.5	73.7	117.5	x	510.4	525.5			1423.8
2579	F	8w	49.7	77.4	130.2	x	528.3	541.9			1148.5
2580	F	8w	44.1	71.1	117.5	x	487.9	456.8			1337.8
2581	F	8w	42.7	80.3	128.4	x	537.6	586.1			1346.5
2582	F	8w	40.7	64.6	106.9	x	465.2	493.5			1265.3
2583	F	8w	46.7	76.1	133	x	614.5	617			1565.5
2584	F	8w	41.9	69.5	116.8	x	515	569.7			1189.3
2586	F	8w	44.8	76.6	126.7	x	548.9	607.3
2589	F	8w	46.9	78.8	131.9	x	579.2	596.5
2590	F	8w	46.2	73.1	121.1	x	554.9	582.7			1460
2591	F	8w	46.9	79.4	136	x	662.1	593.4
2592	F	8w	44.5	76.5	131.1	x	568.7	617.8
2594	F	8w	41.4	70.4	115.4	x	491.2	525.2			1577.7
2597	F	8w	40	69.7	123.4	x	575.5	596.5			1363.4
2598	F	8w	44	79.3	140.1	x	596.6	649.2			1549.2
2501	F	Controll	37.1	58.5	103.2	298.2	510.3	610.9
2502	F	Controll	45.2	73.1	122.5	313.9	505.6	579.1	1257.3	1353.5	1466.6
2503	F	Controll	46	80.5	142.9	342.7	549.2	595
2504	F	Controll	43.6	70.7	125.3	334.4	552	621.7	1269.8	1274.2	1603.4
2506	F	Controll	41.2	67.6	115.1	322	531.5	604.1
2507	F	Controll	41.1	68.3	117.5	x	487.6	534.9	1119.5	1180.2	1203.9
2508	F	Controll	40	73.7	124.2	325.7	537.8	602.2	1138.5	1129.1	1327.5
2509	F	Controll	42.9	73.9	124.5	315	521.9	580.1	1203.5	1253.9	1386.9
2510	F	Controll	49.3	74.3	126.6	x	567.5	644.3	1254.8	1297.8	1506.1
2512	F	Controll	39.6	64	114.1	326.2	522.9	611.2	1223.1	1206.7	1177.2
2513	F	Controll	47.7	77.8	134.9	340.1	568.2	635.1
2514	F	Controll	41.6	65.5	11.7	312.1	526.3	597.4	1335.1	1433.1	1286.6
2515	F	Controll	43.3	64.8	107.4	304.8	523	604.5	1329.9	1438.8	1438.6
2516	F	Controll	48.5	74.7	129.3	x	570.8	657.1	1404.6	1501.2	1492.6
2517	F	Controll	47.3	69.8	117.9	315.3	525.2	595
2518	F	Controll	40.4	67.1	117.9	314.3	517.6	571.5	1182.5	1227.6	995.6
2519	F	Controll	47.3	80.1	138.9	369	565.5	612.4	1121.6	1082.2
2520	F	Controll	36.5	70.5	124	x	507.2	564.7
2521	F	Controll	38.6	66.7	115.8	297.5	482.1	523.9	1046.3	1125.6	1461.2
2522	F	Controll	41.9	69.1	123.8	321.2	559	628.3	1218.7	1288.5	1442.7
2523	F	Controll	37.9	66.1	115	326	541.4	602.5	1212.5	1299.1	1456
2525	F	Controll	41.2	68.4	120.1	322.5	541.8	621	1564.7	1578.4
2601	M	Controll	43.5	73.6	126.8	346.8	570.3	627.6			1945.3
2602	M	Controll	47.8	78.8	138.1	370.2	627.7	695.5
2603	M	Controll	41.6	73.2	130.2	372	632.5	710.6
2604	M	Controll	47.8	81.5	141.1	382.9	613.9	650.1
2605	M	Controll	42.8	71.7	132.6	388.7	617.8	690.8	1457.7	1515.2
2606	M	Controll	46.2	81.8	143.9	x	621.6	663.7	1458.4	1520
2607	M	Controll	43.4	68.3	115.5	356.8	606.9	660.5	1500.2	1582.9
2610	M	Controll	42.5	77.6	145.8	410	704.9	798.9
2611	M	Controll	45	78.5	136.6	x	669.8	728.6	1561.5	1653.6	1970.6
2612	M	Controll	48.5	77.8	137	411.6	649.1	715.1	1593.3	1656.5	1773.4
2613	M	Controll	46.6	68.9	123.1	368	603.4	649	1590.3	1662.4
2614	M	Controll	52.8	79.3	137.5	381.6	623.9	696.3	1613.7	1671.2	1924
2615	M	Controll	52.7	85.1	148.8	x	731.2	800
2616	M	Controll	45.1	69	122	381.2	660.5	730.8	1749.7	1764	2014.7
2617	M	Controll	50	80.7	146.8	424.2	726.1	798.5	1785.1	1789.9
2618	M	Controll	50.3	82.7	146.2	411.5	678.8	727.3	1622.5	1586	1883.5
2619	M	Controll	49.1	85.2	152.8	436.4	733.8	810.6
2620	M	Controll	44.9	71.8	132.4	398.9	670.5	731.1	1577.9	1621	1846.6
2621	M	Controll	45	78.9	139.1	x	641.6	718.9	1630.6	1668.2	1773.1
2622	M	Controll	39.7	66.1	118.7	x	674.4	776.6	1795.5	1863.8	2106.2
2623	M	Controll	45.4	77.7	133.8	x	646.8	660.9
2624	M	Controll	42.4	78.7	141.9	407.3	689.1	740	1930.5	1986	2173.6
2625	M	Controll	47.4	77.6	132.2	x	625.3	701.4	1604.4	1648.2	1923.8
2526	F	Early	44.1	77.3	117.5	332.2	493.8
2527	F	Early	41.6	73.8	117.9	x	571.1				1652.2
2529	F	Early	44.6	78.3	121.6	370.8	550.5				1473.5
2531	F	Early	49.6	75	112.5	316.6	507.7				1491.5
2532	F	Early	47.7	78	126	339.8	551.6
2534	F	Early	44.1	78.4	110.8	x	555.9				1673.7
2535	F	Early	54.5	86.4	135.2	370.8	601.9
2537	F	Early	41.5	73.7	114.7	x	547				1143.6
2538	F	Early	39	65.2	104.4	x	507				1485.8
2539	F	Early	44.6	81.8	128.4	359.6	597.1				1679.3
2540	F	Early	38.5	71.1	108.9	315.5	521.1				1620.9
2541	F	Early	39.6	71.7	114.3	342.6	552				1533.7
2542	F	Early	44.1	72	117.4	336.2	553.5				1261.2
2543	F	Early	47.3	75.9	125.5	347.7	543.8
2544	F	Early	46.2	72.2	124.4	x	464.8				1554.8
2547	F	Early	42.4	70.3	115.1	330.4	534.6				1569.2
2549	F	Early	45.8	61.3	109.2	318.5	524.8				1593.8
2626	M	Early	43.8	65	103.9	299.1	525.2				1794.1
2627	M	Early	52.5	x	124.9	396.8	678.5				1999.2
2628	M	Early	41.1	74.6	120.3	385	648.7
2629	M	Early	46.3	76.5	124.5	x	607
2630	M	Early	44.9	76.7	120.9	x	624.2				1829.2
2631	M	Early	44.5	75.2	121.9	x	687				2039.1
2632	M	Early	47.9	74.1	112.6	x	608.7				1867.6
2634	M	Early	43.5	71	121.7	421	727.8				2075.7
2636	M	Early	42.4	71	130.2	375.7	614.8				1774.5
2638	M	Early	46.6	78.7	122.7	394.1	648.4
2639	M	Early	46.1	78.6	132.8	x	713.8
2640	M	Early	44.6	81.2	130.6	380.7	612.7				2008.9
2641	M	Early	52	85.1	135.1	393.7	648.6				1902.6
2642	M	Early	43.6	72.8	117.5	365.6	648.7				1952.8
2644	M	Early	45.5	75.5	121.6	381.5	637.3
2645	M	Early	47.5	68.3	116.7	343.5	532.2
2647	M	Early	44.4	79.3	129.1	x	643.7				1933.7
2648	M	Early	48.6	84.3	147.6	452	695.5
2649	M	Early	48	83	136.4	431.8	689.3				2073

## Sheet: Egg weight F1
Treatment	Egg weight (g)
C	46.1
C	58.1
C	58.3
C	57.1
C	50.8
C	54.4
C	56.2
C	56.1
C	46.6
C	54.7
C	53.4
C	55.9
C	56.8
C	51.8
C	51.6
C	63.4
C	56.5
C	58.7
C	58
C	48.9
C	51.6
C	58.2
C	52.3
C	60.3
C	49.3
C	52.5
C	58.9
C	53.5
C	58.2
C	60.3
C	59.9
C	59.1
C	54.6
C	57.7
C	61.2
C	60
C	59.1
C	53.3
C	56.2
C	54
C	59.9
C	53.1
C	57.9
C	58.7
C	57.3
C	62
C	56.2
C	51.3
C	59.9
C	54
C	59.2
C	50.3
C	60.5
C	47.4
C	57
C	53.1
C	56.9
C	57.9
C	61
C	54.1
C	58.3
C	54.1
C	52.7
C	63.1
C	60.9
C	52.2
C	60.8
C	53.7
C	51.2
C	59.1
C	60.8
C	52.8
C	50.2
C	55.7
C	61.7
C	51.7
C	59.4
C	58.4
C	58.4
C	49.2
C	62.9
C	55.1
C	63.4
C	53.9
C	61.5
C	62.2
E	53
E	49.3
E	52
E	57.4
E	61.2
E	52.8
E	56.5
E	59.3
E	56.6
E	52.9
E	55.1
E	58.5
E	53.2
E	56.8
E	59.3
E	55.9
E	55.3
E	57.4
E	60.8
E	76
E	56.9
E	58.9
E	55.1
E	62.1
E	60.1
E	55.3
E	47.2
E	59.2
E	54.7
E	82.2
E	60.4
E	60.2
E	56.7
E	57.8
E	61.3
E	63.3
E	62.6
E	63.3
E	66
E	56
E	57.5
E	60.9
E	55.5
E	59
E	59.7
E	55.7
E	61.6
E	57.1
E	62.7
E	63.9
E	59.8
E	62
E	56.3
E	61.6
E	55.6
E	54
E	57.7
E	63.1
E	60.2
E	62.9
E	63
E	60
E	55.8
E	62
E	61
8 W	55.2
8 W	44.5
8 W	55.3
8 W	56.7
8 W	47.2
8 W	54
8 W	53.6
8 W	54.4
8 W	54.4
8 W	54.1
8 W	54
8 W	45
8 W	58.3
8 W	50.5
8 W	54.2
8 W	56.2
8 W	53.6
8 W	56.7
8 W	54.3
8 W	45.7
8 W	55.2
8 W	61
8 W	56.5
8 W	50.5
8 W	53.7
8 W	54.7
8 W	57.2
8 W	53.4
8 W	58.8
8 W	57.1
8 W	55.8
8 W	47.3
8 W	56
8 W	54.2
8 W	54.5
8 W	57.5
8 W	55.1
8 W	54.6
8 W	55.2
8 W	59.1
8 W	56.3
8 W	60.3
8 W	55.6
8 W	56.1
8 W	53.8
8 W	55.4
8 W	50.7
8 W	57.5
8 W	55.7
8 W	60.3
8 W	56.7
8 W	56.8
8 W	53.9
8 W	58
8 W	57
8 W	50.2
8 W	54.9
8 W	58.4
8 W	55.5
8 W	53.1
8 W	60.7
8 W	55.7
8 W	48.1
8 W	55.9
8 W	57.8
8 W	58.1
8 W	55.9
8 W	50.5
8 W	56.7
8 W	77.1
8 W	57.9
8 W	55.6
8 W	57.7
8 W	60.3
8 W	57.3
8 W	53.8
8 W	56.3
8 W	60.1
8 W	56.4
8 W	58.4
8 W	50.1
8 W	57.1
8 W	54.8
8 W	54.6
8 W	58.9
8 W	54
8 W	58.2
8 W	56.3
16 W	53.8
16 W	56.1
16 W	59.7
16 W	57.1
16 W	55.1
16 W	55.8
16 W	48.7
16 W	57.6
16 W	46.6
16 W	59.6
16 W	56.8
16 W	58
16 W	54.2
16 W	54.6
16 W	60.7
16 W	58.7
16 W	57
16 W	63.7
16 W	54.2
16 W	56.8
16 W	57.9
16 W	46.4
16 W	54.7
16 W	53.5
16 W	60.9
16 W	57.9
16 W	48.9
16 W	60.6
16 W	57.5
16 W	61.5
16 W	55.4
16 W	58.9
16 W	63.1
16 W	58.1
16 W	58.9
16 W	57.4
16 W	49.6
16 W	63.7
16 W	55.4
16 W	66.4
16 W	59.2
16 W	53.7
16 W	46.3
16 W	59.5
16 W	61.5
16 W	59.2
16 W	62.5
16 W	54.9
16 W	57.9
16 W	55.9
16 W	54.1
16 W	57.3
16 W	54.7
16 W	59.6
16 W	66.2
16 W	60.8
16 W	53.5
16 W	52
16 W	56.7
16 W	60
16 W	51.3
16 W	64.3
16 W	57.4
16 W	55.2
16 W	53.5
16 W	53.9
16 W	59.2
16 W	55.2
16 W	55.6
16 W	57.4
16 W	65.5
16 W	59
16 W	53.8
16 W	52.8
16 W	56.3
16 W	56.5
16 W	61.3
16 W	54.4
16 W	60.6
16 W	59.7
16 W	56.8
16 W	54.7
16 W	60.8
16 W	60.7
16 W	81.1
16 W	64.8

## Sheet: F1 - weights
Wingclip	treatment	Sex	Hatching date	Hatching number	Hatch weight	Weight 11 days	Weight 1 month/12.april (g)	Weight cull at culling (7 weeks)
2706	8	2	11 march - 2013	1	41.9	82	320	477.4
2707	0	1	11 march - 2013	2	40.9	72.5	323	533.9
2708	2	2	11 march - 2013	3	40.9	79.8	302	450.5
2709	2	2	11 march - 2013	4	40	79.7	292	450
2710	0	1	12 march - 2013	5	37.1	74.1	337	558.6
2711	0	2	12 march - 2013	6	38.5	82.6	303	458
2712	0	2	12 march - 2013	7	40.7	72.5	272	449.6
2713	2	2	12 march - 2013	8	40.9	80.3	313	480.8
2714	2	1	12 march - 2013	9	45.7	74.7	299	505.9
2715	2	2	12 march - 2013	10	39	79.3	279	408.2
2716	2	2	12 march - 2013	11	40.7	73	274	438.6
2717	8	1	12 march - 2013	12	40.4	78.2	344	570.5
2718	8	1	12 march - 2013	13	38.4	68.1	303	506.1
2719	0	2	12 march - 2013	14	40.2	84.9	322	526.2
2720	8	1	12 march - 2013	15	40.8	94	361	595.6
2721	8	2	12 march - 2013	16	41.1	69.4	293	480.6
2722	0	1	12 march - 2013	17	36.6	74	298	522.9
2723	0	1	12 march - 2013	18	41.4	68.7	306	557.2
2724	0	1	12 march - 2013	19	39.5	69.3	227	363.4
2725	0	2	12 march - 2013	20	38	75.3	309	Missing
2726	0	2	12 march - 2013	21	43.3	67.2	252	Missing
2727	0	2	12 march - 2013	22	42.2	66.5	239	377.3
2728	0	1	12 march - 2013	23	39.3	79.7	377	602.1
2729	2	2	12 march - 2013	24	43.5	73.3	288	470
2730	2	2	12 march - 2013	25	43.1	66.4	280	460.7
2731	2	2	12 march - 2013	26	40	63	222	354.5
2732	0	2	12 march - 2013	27	40.7	79.5	295	471
2733	0	2	12 march - 2013	28	39.8	78.5	309	493.9
2734	0	2	12 march - 2013	29	39.1	56	211	402.3
2735	8	1	12 march - 2013	30	40.7	60	298	519.1
2736	8	2	12 march - 2013	31	40.5	67.2	293	442.6
2738	0	1	12 march - 2013	33	41.4	74.7	343	589.4
2739	0	2	12 march - 2013	34	45.7	74.2	249	377.9
2740	2	1	12 march - 2013	35	38	78.7	321	544.2
2741	2	2	12 march - 2013	36	39.5	75.5	298	Missing
2742	0	1	12 march - 2013	37	40.6	85.7	366	577.1
2743	0	2	12 march - 2013	38	38.6	75.8	289	471.8
2744	0	2	12 march - 2013	39	36.5	69	294	474.7
2745	0	1	12 march - 2013	40	39.2	70.4	297	496
2746	17	2	12 march - 2013	41	46.4	84	322	494.2
2747	17	1	12 march - 2013	42	46.6	93.2	377	567.1
2748	17	2	12 march - 2013	43	42	78.8	322	513.1
2749	17	1	12 march - 2013	44	48.4	85.5	363	565.6
2750	17	1	12 march - 2013	45	42.5	94.6	389	615.7
2751	8	2	12 march - 2013	46	42.7	81.9	305	477.3
2752	17	2	12 march - 2013	47	39.7	75.2	292	460
2753	2	1	12 march - 2013	48	46.2	73.9	286	458.5
2754	2	2	12 march - 2013	49	39.3	72.5	298	448.7
2755	2	1	12 march - 2013	50	45.6	79.7	346	524
2756	2	2	12 march - 2013	51	37.1	72	280	456.3
2757	2	2	12 march - 2013	52	41.9	73.1	274	413.6
2758	2	1	12 march - 2013	53	44.2	72.1	286	484.6
2759	17	1	12 march - 2013	54	41.5	68.9	306	540.3
2760	17	2	12 march - 2013	55	44.4	81.4	287	442
2761	17	1	12 march - 2013	56	42	82	354	576.7
2762	17	1	12 march - 2013	57	41.1	75.5	327	499
2763	17	1	12 march - 2013	58	38.5	75.5	310	553.6
2764	2	1	12 march - 2013	59	41.1	68.8	257	448.4
2765	8	2	12 march - 2013	60	39.5	73.4	288	457.3
2766	8	2	12 march - 2013	61	41.5	79	293	481.2
2767	8	2	12 march - 2013	62	39.7	73.8	321	518.2
2768	8	1	12 march - 2013	63	39.5	90.6	395	603.8
2769	8	1	12 march - 2013	64	40.1	54.1	264	462.8
2770	17	2	13 march 2013	65	40.4	69.2	258	394.3
2771	0	2	13 march 2013	66	41.4	70.6	307	Missing
2772	0	2	13 march 2013	67	40.1	78.7	320	506.7
2773	17	2	13 march 2013	68	46.4	77.2	292	428.5
2774	17	2	13 march 2013	69	44.2	69.1	283	456.3
2775	17	2	13 march 2013	70	40.1	66.5	243	374.5
2776	17	2	13 march 2013	71	37.8	71.2	294	472.9
2778	2	1	13 march 2013	73	33.9	60.5	244	437
2779	0	2	14 march 2013	74	35.7	45.8	224	401.8
2780	17	2	14 march 2013	75	39.6	57.1	260	417.9
2782	2	1	14 march 2013	77	37.3	59	293	481.8

## Sheet: Stress recovery P0
ID	SEX	TREATMENT	Feed pre	Drink pre	Foraging pre	Alert pre	Relaxed pre	Other pre	Freeze pre	Comfort pre	Crowing pre	Escape pre	Struggle bouts	Struggle time (s)	Feed 1 post	Drink 1 post	Foraging 1 post	Alert 1 post	Relaxed 1 post	Other 1 post	Freeze 1 post	Comfort 1 post	Crowing 1 post	Escape 1 post	Feed 2 post	Drink 2 post	Foraging 2 post	Alert 2 post	Relaxed 2 post	Other 2 post	Freeze 2 post	Comfort 2 post	Crowing 2 post	Escape 2 post	Feed 3 post	Drink 3 post	Foraging 3 post	Alert 3 post	Relaxed 3 post	Other 3 post	Freeze 3 post	Comfort 3 post	Crowing 3 post	Escape 3 post	Feed NO 1	Drink NO 1	Foraging NO 1	Alert NO 1	Relaxed NO 1
2507	F	Controll	29	0	2	40	11	11	0	0	0	0	0	0	13	2	0	11	1	4	0	0	0	0	12	3	2	5	1	8	0	0	0	0	7	3	3	10	4	4	0	0	0	0	0	0	0	1	0
2512	F	Controll	0	0	8	31	8	46	0	4	0	2	5	35	1	1	0	18	1	10	0	0	0	1	0	2	0	10	5	14	0	0	0	0	0	1	2	8	3	17	0	1	0	0	0	0	0	5	3
2515	F	Controll	3	5	12	36	0	37	0	2	0	0	5	33	20	8	0	3	0	0	0	1	0	0	1	0	9	14	0	7	0	1	0	0	1	2	8	10	0	10	0	1	0	0	2	1	3	18	0
2521	F	Controll	15	0	2	38	13	25	0	2	0	0	6	54	2	0	6	15	0	8	0	0	0	0	6	4	7	6	0	8	0	1	0	0	1	5	0	15	6	4	0	3	0	0	0	0	2	23	0
2522	F	Controll	17	9	1	46	3	17	0	1	0	0	0	0	6	1	0	19	1	4	0	1	0	0	19	3	5	2	0	2	0	1	0	0	3	1	0	24	0	3	0	0	0	0	0	0	0	28	0
2523	F	Controll	8	10	1	43	7	24	0	17	0	0	4	45	17	4	0	6	0	4	0	0	0	0	12	0	1	14	1	3	0	2	0	0	1	3	2	12	6	7	0	10	0	0	5	0	0	16	0
2527	F	Early	9	0	8	18	51	7	0	1	0	0	3	12	12	0	14	1	2	2	0	0	0	0	12	0	12	5	0	1	0	1	0	0	0	0	2	22	4	3	0	0	0	0	0	0	0	24	0
2534	F	Early	0	2	36	22	3	30	0	2	0	0	3	40	6	8	8	3	0	5	1	1	0	0	1	0	23	1	2	4	0	2	0	0	0	1	21	4	3	2	0	0	0	0	0	0	0	5	0
2539	F	Early	20	14	11	17	1	26	4	2	0	0	11	19	2	10	3	5	1	10	0	1	0	0	2	0	18	0	1	10	0	2	0	0	3	0	11	2	3	12	0	1	0	0	1	0	6	11	0
2540	F	Early	19	8	8	28	7	23	0	3	0	0	1	8	0	0	0	20	0	11	0	0	0	1	10	0	7	7	4	3	0	1	0	0	9	0	2	10	4	6	0	0	0	0	0	0	0	23	0
2547	F	Early	32	1	5	43	4	8	0	1	0	0	1	6	3	11	3	3	3	8	0	3	0	0	24	0	2	2	2	1	0	1	0	0	1	0	13	10	1	6	0	0	0	0	17	0	4	7	0
2549	F	Early	5	0	0	35	13	25	15	0	0	0	3	15	10	0	0	18	0	2	0	1	0	0	0	0	0	4	24	3	0	0	0	0	0	0	0	15	14	2	0	1	0	0	0	0	0	25	6
2551	F	16 w	39	0	8	17	22	7	0	3	0	0	6	39	14	2	0	11	0	4	0	1	0	0	13	0	0	7	4	7	0	3	0	0	3	0	6	14	0	8	0	3	0	0	4	0	3	14	1
2562	F	16 w	21	1	17	41	0	13	0	3	0	3	3	20	7	2	0	15	0	7	0	0	0	0	3	2	7	12	0	7	0	1	0	0	1	0	16	11	0	3	0	0	0	0	0	0	0	25	0
2563	F	16 w	14	0	12	3	1	1	0	0	0	0	0	0	5	6	7	7	1	5	0	1	0	0	0	2	29	0	0	0	0	0	0	0	0	0	16	8	0	7	0	1	0	0	4	0	2	19	0
2565	F	16 w	0	0	0	73	20	0	0	0	0	0	3	13	8	0	2	14	0	7	0	1	0	0	0	0	0	25	0	6	0	0	0	0	0	0	0	11	20	0	0	1	0	0	0	0	0	24	3
2566	F	16 w	0	0	0	56	32	5	0	3	0	0	2	3	14	4	0	11	0	2	0	1	0	0	0	0	0	17	13	1	0	0	0	0	0	0	0	17	13	1	0	0	0	0	5	5	1	13	0
2576	F	8w	15	10	12	15	16	25	0	0	0	0	1	2	8	6	6	6	0	5	0	1	0	0	24	2	1	1	1	2	0	1	0	0	0	0	1	7	0	23	0	22	0	0	0	0	0	19	1
2577	F	8w	3	2	7	33	25	23	0	4	0	0	1	3	0	0	0	19	7	5	0	1	0	0	0	0	4	12	6	9	0	1	0	0	2	0	5	15	4	5	0	1	0	0	0	0	0	22	0
2579	F	8w	1	2	4	49	1	3	2	5	0	2	0	0	0	0	2	31	0	8	0	0	0	0	0	0	0	14	2	15	0	2	0	0	3	4	1	20	0	3	0	1	0	0	0	0	0	24	0
2582	F	8w	0	0	0	47	43	3	0	1	0	1	2	16	10	4	2	11	1	4	0	2	0	0	0	0	0	18	8	5	0	1	0	0	1	7	1	18	2	2	0	2	0	0	0	0	0	26	0
2590	F	8w	2	9	7	42	4	29	0	0	0	1	3	19	6	2	0	15	4	4	0	0	0	0	14	0	3	8	3	3	0	1	0	0	23	0	2	4	1	1	0	0	0	0	1	0	5	15	0
2594	F	8w	2	0	17	57	2	15	0	3	0	0	7	28	6	0	9	8	0	9	0	7	0	0	0	0	1	20	0	10	0	2	0	0	1	11	0	12	0	7	0	0	0	1	15	3	0	6	1
2601	M	Controll	0	0	4	75	0	14	0	1	0	0	2	8	6	0	12	12	0	1	0	1	5	0	0	0	4	16	0	11	0	1	0	0	0	0	0	27	4	0	0	0	1	0	0	0	0	15	16
2611	M	Controll	0	0	9	65	1	12	6	0	1	1	0	0	0	0	1	23	3	4	0	1	0	1	1	0	19	7	3	0	1	0	0	0	0	0	0	10	18	3	0	0	0	0	0	0	0	20	0
2612	M	Controll	15	22	1	44	2	9	0	0	9	0	1	14	0	0	0	29	0	2	0	0	0	1	3	0	0	18	7	3	0	2	0	0	15	0	0	13	2	1	0	0	0	0	0	0	0	17	1
2616	M	Controll	4	0	0	81	2	6	0	1	1	0	0	0	0	0	0	31	0	0	0	0	0	0	5	0	1	17	0	8	0	0	0	0	3	0	12	15	0	1	0	0	0	0	0	0	1	23	0
2620	M	Controll	6	17	2	59	1	8	0	2	6	1	1	7	0	0	2	18	0	11	0	9	5	0	0	18	0	6	0	7	0	0	2	0	0	2	1	24	0	4	0	1	12	0	0	0	0	22	2
2625	M	Controll	0	8	2	62	10	11	0	3	6	0	0	0	0	4	0	18	1	8	0	4	5	0	0	0	0	18	12	1	0	0	9	0	0	0	0	16	9	3	3	0	3	0	0	0	0	31	0
2626	M	Early	15	0	4	34	38	2	0	0	5	0	1	2	10	0	5	8	0	8	0	1	4	0	2	1	4	10	10	4	0	0	2	0	0	0	0	22	8	1	0	0	2	0	0	0	0	23	6
2631	M	Early	0	0	0	57	31	8	0	1	0	0	1	5	0	0	0	30	0	1	0	0	0	1	0	0	0	18	6	7	0	1	3	0	0	0	0	19	1	4	7	0	0	0	0	0	0	19	0
2641	M	Early	0	0	68	21	1	3	0	0	7	0	4	28	0	0	5	18	1	7	0	0	9	0	0	0	18	9	1	3	0	1	9	0	0	5	16	3	0	7	0	0	1	0	0	0	3	17	0
2642	M	Early	0	0	34	47	7	5	0	1	14	0	0	0	0	0	0	29	0	0	2	0	0	0	0	0	5	14	10	2	0	2	2	0	0	0	0	15	16	0	0	0	0	0	0	0	0	10	0
2647	M	Early	0	0	0	80	9	4	0	2	2	0	0	0	0	0	7	20	0	4	0	2	3	0	0	0	4	16	3	8	0	0	0	0	0	0	5	15	2	9	0	2	2	0	0	0	0	25	0
2649	M	Early	0	0	0	88	0	5	0	0	0	0	0	0	2	0	0	26	0	3	0	2	0	0	0	0	0	26	5	0	0	0	0	0	4	0	2	18	0	7	0	1	0	0	0	0	0	22	0
2653	M	16 w	0	0	0	56	21	16	0	1	12	0	0	x	0	0	0	1	0	0	30	0	0	0	0	0	0	7	0	0	24	0	0	0	0	0	3	20	0	8	0	1	13	0	0	0	0	19	6
2655	M	16 w	14	0	8	46	9	16	0	1	0	0	1	11	0	0	0	31	0	0	0	0	0	0	0	0	0	16	15	0	0	3	0	0	0	0	0	31	0	0	0	1	0	0	0	0	0	25	6
2662	M	16 w	4	7	11	52	0	19	0	7	19	1	5	22	0	1	0	24	0	6	0	1	3	1	3	1	3	20	0	4	0	3	4	1	11	1	1	15	0	3	0	1	4	0	0	0	0	19	0
2669	M	16 w	9	0	9	61	0	13	1	2	4	0	0	0	0	0	15	11	0	5	0	0	4	0	8	4	7	5	1	6	0	0	1	0	9	2	2	10	0	8	0	2	7	0	0	0	0	24	1
2670	M	16 w	0	0	1	50	22	20	0	11	6	1	3	20	0	0	0	27	4	0	0	0	0	0	0	0	0	14	15	2	0	1	1	1	0	0	1	20	1	3	6	2	0	0	0	0	0	24	0
2672	M	16 w	0	0	0	80	5	8	0	1	1	0	0	0	0	0	0	29	0	2	0	1	1	0	0	0	0	17	13	1	0	1	0	0	0	0	0	20	8	3	0	1	4	0	0	0	0	21	0
2678	M	8 w	0	0	0	41	47	5	0	1	5	0	0	0	0	0	0	26	3	2	0	1	6	0	0	0	0	20	8	3	0	0	5	0	0	0	0	22	8	1	0	1	2	0	0	0	0	23	5
2686	M	8 w	3	0	5	72	1	12	0	2	6	0	1	4	0	0	0	24	0	7	0	1	4	0	3	0	7	14	0	7	0	2	1	0	0	0	3	25	1	2	0	0	2	0	0	0	0	29	0
2689	M	8 w	0	0	15	59	5	14	0	0	4	1	0	0	0	0	0	28	0	3	0	1	0	0	0	0	8	11	0	12	0	1	1	0	0	0	12	18	0	1	0	0	3	0	0	0	2	14	0
2690	M	8 w	0	0	9	63	6	15	0	1	0	2	1	5	0	0	2	24	0	5	0	1	5	0	0	0	0	19	9	3	0	2	5	0	0	0	0	22	5	4	0	0	4	0	0	0	0	15	0
2693	M	8 w	0	9	1	60	12	11	0	3	3	0	3	22	0	0	0	22	4	5	0	1	0	0	0	0	0	18	9	4	0	0	0	0	0	1	0	17	2	11	0	1	8	0	0	0	0	3	0
2699	M	8 w	15	0	3	47	7	21	0	0	27	0	4	25	0	0	0	21	2	8	0	3	2	0	0	6	2	13	4	6	0	1	6	0	13	2	3	9	0	4	0	1	2	0	0	0	0	23	0
[truncated: 35 more columns]

## Sheet: Emergence test P0
ID	SEX	TREATMENT	HE	FE	ID	SEX	TREATMENT	HE	FE	ID	SEX	TREATMENT	HE	FE	ID	SEX	TREATMENT	HE	FE
2502	F	Controll	68	69	2527	F	Early	160	164	2576	F	8w	300	300	2551	F	16 w	68	70
2504	F	Controll	63	64	2529	F	Early	49	63	2577	F	8w	124	144	2555	F	16 w	170	267
2507	F	Controll	23	60	2531	F	Early	54	55	2579	F	8w	87	88	2556	F	16 w	4	5
2512	F	Controll	56	57	2534	F	Early	25	27	2582	F	8w	30	31	2557	F	16 w	3	5
2515	F	Controll	39	46	2538	F	Early	82	120	2583	F	8w	52	55	2558	F	16 w	101	113
2521	F	Controll	10	12	2539	F	Early	112	131	2590	F	8w	72	74	2560	F	16 w	107	115
2522	F	Controll	171	300	2540	F	Early	50	59	2594	F	8w	46	53	2562	F	16 w	45	57
2523	F	Controll	19	20	2541	F	Early	102	142	2676	M	8 w	27	59	2563	F	16 w	115	116
2601	M	Controll	5	6	2544	F	Early	14	15	2678	M	8 w	121	122	2565	F	16 w	61	96
2611	M	Controll	3	4	2547	F	Early	51	57	2680	M	8 w	57	68	2566	F	16 w	20	21
2612	M	Controll	7	9	2549	F	Early	155	195	2683	M	8 w	300	300	2651	M	16 w	57	61
2616	M	Controll	5	6	2626	M	Early	9	11	2686	M	8 w	54	60	2653	M	16 w	296	298
2620	M	Controll	15	17	2631	M	Early	84	90	2687	M	8 w	272	290	2655	M	16 w	230	233
2621	M	Controll	85	120	2632	M	Early	300	300	2689	M	8 w	102	104	2658	M	16 w	300	300
2622	M	Controll	142	143	2634	M	Early	10	11	2690	M	8 w	28	30	2660	M	16 w	40	177
2624	M	Controll	33	40	2640	M	Early	107	109	2691	M	8 w	41	53	2662	M	16 w	26	29
2625	M	Controll	11	15	2641	M	Early	300	300	2693	M	8 w	300	300	2669	M	16 w	195	204
					2642	M	Early	75	77	2699	M	8 w	11	12	2670	M	16 w	60	76
					2647	M	Early	86	86	2700	M	8 w	4	19	2672	M	16 w	92	106
					2649	M	Early	100	104	2701	M	8 w	4	8	2674	M	16 w	16	32

## Sheet: Emergence test F1
Wingclip	treatment	SEX	LVO	HE	FE	Wingclip	treatment	SEX	LVO	HE	FE	Wingclip	treatment	SEX	LVO	HE	FE	Wingclip	treatment	SEX	LVO	HE	FE
2746	17 W	m	15	300	300	2720	8 W	f	15	300	300	2707	C	f	2	2	29	2709	E	f	105	140	140
2747	17 W	f	12	170	300	2735	8 W	f	9	64	69	2710	C	f	119	300	300	2713	E	f	4	5	5
2748	17 W	m	37	157	281	2736	8 W	f	33	58	59	2711	C	f	8	107	108	2730	E	f	25	300	300
2749	17 W	f	19	165	180	2765	8 W	f	5	38	46	2712	C	f	1	86	127	2753	E	f	10	41	48
2752	17 W	m	36	300	300	2706	8 W	m	30	300	300	2723	C	f	271	300	300	2754	E	f	151	271	277
2759	17 W	f	17	300	300	2717	8 W	m	300	300	300	2727	C	f	65	191	195	2755	E	f	16	300	300
2760	17 W	m	27	263	267	2718	8 W	m	2	102	300	2733	C	f	31	37	155	2758	E	f	44	300	300
2761	17 W	m	46	239	259	2721	8 W	m	14	300	300	2734	C	f	5	30	30	2782	E	f	167	300	300
2762	17 W	f	14	300	300	2751	8 W	m	40	300	300	2739	C	f	7	43	48	2708	E	m	29	45	60
2763	17 W	f	21	251	254	2766	8 W	m	9	300	300	2742	C	f	22	300	300	2715	E	m	1	230	231
2770	17 W	f	9	300	300	2767	8 W	m	3	7	18	2779	C	f	2	2	2	2729	E	m	31	217	220
2773	17 W	m	266	300	300	2768	8 W	m	27	300	300	2719	C	m	32	57	120	2731	E	m	13	195	200
2774	17 W	m	29	300	300	2769	8 W	m	15	268	271	2722	C	m	154	300	300	2740	E	m	300	300	300
2775	17 W	f	294	300	300							2724	C	m	61	161	162	2756	E	m	13	68	92
2776	17 W	m	7	46	53							2728	C	m	35	123	135	2757	E	m	12	34	48
2780	17 W	f	70	300	300							2732	C	m	167	175	177	2778	E	m	18	149	150
												2738	C	m	300	300	300
												2743	C	m	19	300	300
												2744	C	m	5	47	48
												2745	C	m	17	300	300

## Sheet: P0 Corticoerone
Date	Wingclip	Sex	Treatment	Baseline	10 min	30 min
6/3-2013	2507	female	c	0.95	3	0.4
8/3-2013	2512	female	c	0.5	1.3	0.8
7/3-2013	2515	female	c	0.35	2.7	0.9
7/3-2013	2521	female	c	0.75	0.8	0.85
7/3-2013	2522	female	c	0.7	2.5	1
7/3-2013	2523	female	c	0.35	1.1	1.25
8/3-2013	2527	female	2w	0.35	0.6	0.65
6/3-2013	2534	female	2w	0.55	0.7	1.2
6/3-2013	2539	female	2w	0.45	0.75	0.9
8/3-2013	2544	female	2w	1.05	1.55	1.55
8/3-2013	2547	female	2w	0.5	1.2	1.8
7/3-2013	2549	female	2w	0.7	0.85	0.4
6/3-2013	2551	female	17w	0.55	2	1.2
8/3-2013	2556	female	17w	0.6	1.25	0.475
8/3-2013	2562	female	17w	1.45	1.4	0.7
8/3-2013	2563	female	17w	0.4	4	2.9
6/3-2013	2565	female	17w	0.55	1.7	0.4
6/3-2013	2566	female	17w	0.35	3.45	1.55
7/3-2013	2576	female	8w	0.5	1.6	0.95
7/3-2013	2579	female	8w	4.8	9	3.2
6/3-2013	2580	female	8w	0.65	3.4	1
6/3-2013	2582	female	8w	20	33	4.9
7/3-2013	2590	female	8w	0.4	4.2	0.3
8/3-2013	2598	female	8w	0.5	1.4	0.3
7/3-2013	2601	male	c	1	1.7	0.5
8/3-2013	2611	male	c	0.4	2.2	0.8
6/3-2013	2612	male	c	2.6	2.8	2.2
8/3-2013	2616	male	c	0.5	0.85	0.85
18/3-2013	2620	male	c	0.5	2.6	3.3
6/3-2013	2626	male	2w	0.7	3	1.25
6/3-2013	2631	male	2w	0.4	2.15	2
6/3-2013	2641	male	2w	0.5	3.4	3
8/3-2013	2642	male	2w	1.55	2	6.3
7/3-2013	2647	male	2w	0.5	3.1	3.65
6/3-2013	2649	male	2w	0.8	2.2	4.2
7/3-2013	2653	male	17w	0.4	0.95	1.45
8/3-2013	2655	male	17w	0.55	0.7	2.8
7/3-2013	2661	male	17w	13	3.4	5.7
7/3-2013	2662	male	17w	0.25	0.85	0.75
8/3-2013	2669	male	17w	0.35	1.1	1.15
6/3-2013	2670	male	17w	0.35	2.8	3.5
7/3-2013	2672	male	17w	0.75	1.4	1
6/3-2013	2678	male	8w	9.5	11	3
8/3-2013	2686	male	8w	0.7	3.1	0.5
7/3-2013	2689	male	8w	0.3	3.4	3.05
8/3-2013	2690	male	8w	0.6	2.65	1.55
6/3-2013	2693	male	8w	1	6	4.9
18/3-2013	2699	male	8w	0.9	2.1	2.4

## Sheet: F1 Corticosterone
Wingclip	Date	Treatment	SEX	Baseline	10 min	30 min
2706	11/4-2013	8w	Female	0.5	5.5	2.8
2707	11/4-2013	C	Male	4.5	4.5	2.75
2708	12/4-2013	2w	Female	1.95	3.15	2.75
2709	11/4-2013	2w	Female	1	2.5	1.75
2710	11/4-2013	C	Male	0.75	3	0.75
2712	11/4-2013	C	Female	2.95	3.2	3.25
2713	11/4-2013	2w	Female	0.5	1.75	0.5
2715	11/4-2013	2w	Female	2.8	3.68	2.8
2717	12/4-2013	8w	Male	1.85	3.55	3.1
2718	11/4-2013	8w	Male	2	3.8	3.4
2719	12/4-2013	C	Female	1.3	2.35	2.2
2720	12/4-2013	8w	Male	2	3.45	3.1
2721	12/4-2013	8w	Female	0.9	2.5	2.15
2722	12/4-2013	C	Male	2	1.85	1.15
2723	12/4-2013	C	Male	4.65	4.9	4.65
2724	11/4-2013	C	Male	2	3.6	1.8
2727	11/4-2013	C	Female	2.25	3.25	4.5
2728	11/4-2013	C	Male	1.25	2.8	2.3
2729	12/4-2013	2w	Female	1.3	2.25	1.25
2730	11/4-2013	2w	Female	1.25	3	2.55
2731	11/4-2013	2w	Female	1.25	1.25	1.8
2732	12/4-2013	C	Female	1	4.65	3.6
2733	11/4-2013	C	Female	1.8	6.4	2.8
2734	11/4-2013	C	Female	2	1.75	2.5
2735	11/4-2013	8w	Male	1	7.25	0.5
2736	11/4-2013	8w	Female	2.56	4.64	3
2740	12/4-2013	2w	Male	2.45	3.45	3.15
2742	11/4-2013	C	Male	1	2.8	4
2744	11/4-2013	C	Female	1.75	3.85	3
2745	11/4-2013	C	Male	2.2	3.6	2.6
2746	11/4-2013	17w	Female	1.5	1.75	1.6
2747	12/4-2013	17w	Male	0.35	3.95	0.9
2748	12/4-2013	17w	Female	2.15	2.65	2.25
2749	11/4-2013	17w	Male	0.75	2.5	1.25
2751	11/4-2013	8w	Female	2.88	4	3.6
2752	12/4-2013	17w	Female	1.75	2.5	3.4
2753	11/4-2013	2w	Male	1.28	3.28	2.6
2754	12/4-2013	2w	Female	3.75	3.55	2.75
2755	11/4-2013	2w	Male	2	2.25	0.75
2756	12/4-2013	2w	Female	0.85	2.5	2.3
2758	11/4-2013	2w	Male	3	0.75	2
2759	11/4-2013	17w	Male	0.75	1.25	0.75
2760	11/4-2013	17w	Female	1.25	2.2	2.75
2761	11/4-2013	17w	Male	1.6	5.6	4.32
2762	11/4-2013	17w	Male	3.25	3.7	3.85
2763	12/4-2013	17w	Male	0.55	4.2	1.9
2765	12/4-2013	8w	Female	2.6	3.3	2.25
2766	12/4-2013	8w	Female	1.25	3.5	2.55
2767	12/4-2013	8w	Female	1	2.75	1.25
2768	11/4-2013	8w	Male	2.1	5	1.6
2769	12/4-2013	8w	Male	3.1	2.95	3.5
2770	11/4-2013	17w	Female	1	3.75	1
2773	11/4-2013	17w	Female	1.4	2.5	0.5
2774	11/4-2013	17w	Female	1.8	3	1.8
2775	12/4-2013	17w	Female	0.25	1.35	0.25
2776	11/4-2013	17w	Female	3.55	4.25	4.25
2778	11/4-2013	2w	Male	2.2	2.84	2.8
2779	12/4-2013	C	Female	1.75	3.45	3.1
2780	11/4-2013	17w	Female	2.48	3	2.4
2782	12/4-2013	2w	Male	2.5	2	1.65

## Sheet: TI long term P0
Individual	Treatment	Sex	Induction attempts	Time to first movement	Time to righting
2663	S	M	1	12.5	374.6
2594	E	F	2	26.3	36.2
2581	E	F	1	29.9	47.9
2538	T	F	1	31.9	75.3
2630	T	M	1	31.9	31.9
2566	S	F	2	40.2	243.8
2656	S	M	1	40.2	146.4
2590	E	F	1	40.3	211.4
2553	S	F	1	43.5	435.2
2674	S	M	1	45.2	371.2
2578	E	F	1	45.4	600
2624	C	M	2	46.3	538
2541	T	F	1	46.9	600
2521	C	F	1	48.7	314
2691	E	M	1	51.4	194.1
2540	T	F	1	55.2	75.9
2582	E	F	1	55.5	55.5
2570	S	F	2	56.3	56.3
2690	E	M	1	58.7	58.7
2555	S	F	1	60.5	600
2669	S	M	1	60.9	76.5
2512	C	F	2	61	600
2557	S	F	2	61.1	438.6
2701	E	M	1	61.2	254.5
2625	C	M	1	62.4	600
2657	S	M	1	62.5	268.4
2620	C	M	1	66.1	197
2580	E	F	1	66.4	245.8
2661	S	M	1	70.6	143.8
2632	T	M	1	73.9	73.9
2640	T	M	1	74	188
2660	S	M	1	74.1	600
2529	T	F	1	74.9	600
2597	E	F	2	78.4	231.2
2621	C	M	1	80.2	80.2
2514	C	F	1	83	600
2522	C	F	1	83.2	188.4
2680	E	M	1	85.9	448.4
2518	C	F	1	86.3	422.7
2508	C	F	1	87.2	87.2
2531	T	F	1	87.2	163.3
2626	T	M	1	88	212
2551	S	F	1	94.8	228.5
2636	T	M	1	95.1	255.8
2556	S	F	1	95.2	164
2670	S	M	1	95.2	338.4
2649	T	M	1	96.1	600
2647	T	M	1	96.2	136.1
2542	T	F	1	97.1	600
2515	C	F	2	98.4	98.4
2672	S	M	1	101.5	108
2678	E	M	1	103.9	140.8
2509	C	F	1	106.8	600
2658	S	M	1	111.7	111.7
2510	C	F	1	113.3	600
2539	T	F	1	114.2	600
2612	C	M	1	114.2	508.7
2563	S	F	1	116.2	600
2507	C	F	1	116.7	600
2579	E	F	1	123.1	123.1
2560	S	F	1	123.7	123.7
2687	E	M	1	125.5	600
2601	C	M	2	129	312.5
2683	E	M	1	135.9	580.8
2537	T	F	1	136.7	600
2700	E	M	1	140.6	491.8
2547	T	F	2	143.2	600
2504	C	F	1	143.9	299.1
2571	S	F	1	145.1	600
2616	C	M	1	150	150
2628	T	M	1	150.3	309.6
2699	E	M	1	151.4	151.4
2572	S	F	1	152.5	379.1
2527	T	F	1	159	485.8
2544	T	F	2	159.7	600
2516	C	F	2	160.6	600
2565	S	F	1	165.8	246.3
2686	E	M	1	167.5	600
2583	E	F	1	183	183
2611	C	M	1	183.1	575.3
2679	E	M	1	188	420.4
2577	E	F	1	204.2	600
2534	T	F	1	211.1	600
2631	T	M	1	215.3	600
2523	C	F	2	216.3	397.2
2584	E	F	1	220	580
2562	S	F	1	223.7	273.4
2676	E	M	2	227.4	552.4
2573	S	F	2	231.2	600
2642	T	M	1	237.9	265.7
2549	T	F	1	245.9	287.3
2662	S	M	1	248	600
2618	C	M	1	250.5	569.7
2502	C	F	1	258.6	403
2552	S	F	1	333.1	338.1
2558	S	F	3	334.9	334.9
2641	T	M	1	359	600
2653	S	M	1	366.5	600
2689	E	M	1	379.5	379.5
2614	C	M	1	392.7	600
2598	E	F	2	395	600
2576	E	F	1	600	600
2622	C	M	2	600	600
2634	T	M	1	600	600
2651	S	M	1	600	600
2654	S	M	1	600	600
2655	S	M	1	600	600
2693	E	M	1	600	600

## Sheet: TI 2w
ID	Sex	Treatment	Induction attempts	Time to first movement	Time to righting
2619	M	0	1	77.9	121
2602	M	0	1	8.5	600
2519	F	0	1	61.4	97
2525	F	0	1	137	161.7
2504	F	0	1	44.2	600
2509	F	0	1	600	600
2617	M	0	3	0	0
2624	M	0	2	13.4	526
2625	M	0	1	115	600
2620	M	0	3	0	0
2501	F	0	2	86	564.3
2517	F	0	1	47.2	54.1
2521	F	0	1	571.6	600
2516	F	0	1	227.7	475.8
2616	M	0	1	146.6	300.7
2610	M	0	1	261.4	515.9
2503	F	0	2	72.1	600
2511	F	0	1	600	600
2623	M	0	2	62.4	136.6
2609	M	0	1	185.2	313.1
2614	M	0	1	89.2	295.2
2612	M	0	1	73.3	160.2
2522	F	0	1	76.44	298
2512	F	0	1	166.7	166.7
2508	F	0	1	110.7	242
2518	F	0	1	24.1	24.1
2611	M	0	1	89.4	172
2608	M	0	1	62.4	84.8
2618	M	0	1	37.8	160.3
2607	M	0	1	415.6	432.8
2523	F	0	1	146.4	600
2513	F	0	1	33.5	33.5
2549	F	1	1	41.4	126.3
2532	F	1	3	0	0
2332	M	1	1	19.4	19.4
2636	M	1	2	5.2	600
2649	F	1	1	61.2	487.7
2639	F	1	2	62.5	214
2544	M	1	1	126	132.11
2547	M	1	1	23.9	238.6
2648	M	1	1	113.8	296.3
2633	M	1	2	18.3	18.3
2546	F	1	1	97	97
2535	F	1	1	117	117
2703	M	1	2	10.2	229.4
2645	M	1	2	58	120.5
2545	F	1	1	64.4	79.8
2543	F	1	1	13.2	69.7
2540	F	1	3	0	0
2528	F	1	1	206.6	209.3
2646	M	1	2	112.9	328.5
2630	M	1	1	30.2	61.1
2539	F	1	1	56.1	250.7
2529	F	1	1	47.1	47.1
2638	M	1	1	86.9	122
2628	M	1	2	32.4	180.2
2631	M	1	1	60	153.2
2650	M	1	1	70	227.6
2527	F	1	1	196.6	600
2526	F	1	1	41.4	62.6
2541	F	1	1	64.6	447.4
2537	F	1	1	18.1	265.1
2626	M	1	2	420.8	553.1
2635	M	1	1	95.4	149.5

[truncated: 11 more sheets: TI 8 w, TI 17w, Undisturbed behaviour 2w, Undisturbed behaviour 8 w, Undisturbed behaviour 17 w, Novel object 2w, Novel obect 8 w, Novel object 17 w, Open Field, Tonic immobility - F1, Blad1]
